# Supplementary material for: Dehydration before Major Urological Surgery and the Perioperative Pattern of Plasma Creatinine: A Prospective Cohort Series
Source: J Clin Med. 2021 Dec 13;10(24):5817. doi: 10.3390/jcm10245817 (PMC8706637; doi:10.3390/jcm10245817)
Supplement: Supplementary file 1 [file jcm-10-05817-s001.zip]

Archive with 1 entries (1 files):
- jcm-1427451-supplementary.pdf
